# Supplementary material for: The extraction of difficult bile duct stones in a patient with surgically altered anatomy using a novel retrieval basket and a short‐type single‐balloon enteroscopy
Source: J Hepatobiliary Pancreat Sci. 2024 Apr 9;31(6):e34–5. doi: 10.1002/jhbp.1427 (PMC11503456; doi:10.1002/jhbp.1427)
Supplement: Supplementary file 1 — Video S1. [file JHBP-31-e34-s001.zip]

Archive with 2 entries (2 files):
- jhbp1427-sup-0001-Video.mp4
- jhbp1427-sup-0002-Caption.docx
